# Supplementary material for: Guarani Virophage, a New Sputnik-Like Isolate From a Brazilian Lake
Source: Front Microbiol. 2019 May 3;10:1003. doi: 10.3389/fmicb.2019.01003 (PMC6510173; doi:10.3389/fmicb.2019.01003)
Supplement: TABLE S1 — Guarani genome functional annotation. [file Table_1.XLSX]

## Sheet: Feuille1
START_ANNOTATION						BLASTp search	CD-search	InterPro scan
1	2	688	+	CTTTCTGGAGCATCTTCACAAAATCTTTATGATTTCAGTGTTCAAAATGGTTACAATAAGACTTGGTCTGAATTTAATGGTGTAACCCAACAATTCAATGGTGTTTCAGGACAACCTACTAAAGTCATTGGACTAGAAGGTGGAATTGTTTGTTTAGAATTAGGTAAAGATGTTGGTCTTAGAGATGATGAAGCTGAAGGTGTTATTGGAAACTTCAATTTACAAGTTCAAATGACTGTAACTAATACTAATCAATATGTAACTGTTACTCCTGATATGTATATTGTAGCAGTTTATGATGGTACTCTTGTTATCTCTAATACTAGTGCTATGGCTTCTATTGGAGTAGCTTCTAAAGAAGAAGTATTGAATGCTCGTATTACTCATGGAGTTTCATAC…	LSGASSQNLYDFSVQNGYNKTWSEFNGVTQQFNGVSGQPTKVIGLEGGIVCLELGKDVGLRDDEAEGVIGNFNLQVQMTVTNTNQYVTVTPDMYIVAVYDGTLVISNTSAMASIGVASKEEVLNARITHGVSYNELQRIYGGDFFSSFKNFLGKVGNVAGKVNNFLKDSKIASSVLGAIPHPYAQVPGQILKNVGYGESHVGGGKKKGGVLIGGRQLTKAELRKELKM	capsid protein	N.d.	N.d.
2	748	2076	+	ATGAATATTAGAGTGCAAGATTATTTTGATCATCCATATATTTATGTTGATCCAAGAGAAACTAAACCTTTTGAATCGTATACCAATGAACAAGTAGAAAATATTAGATTATTGTCTGTAACAGCTGATCCTACTCAAATGGCAAGACCTTTTGGATCTGCTACATATCGTATTCAAAAATATCCTGGAGATTTAGATTTACAAGAAGAATTTTTTGATTGTTGTACAATGGAACATGTTGTAAAAAAATTTGCCAAAAAATTACAAGATGTTGTTAAAAGAATCAATAAAAGTAAATTACATTATTTTTCTGAATTTAAAGCTGGAGTTGATTCTAGATATGACATCAATATTGGTAAAATTAAAGATGGTATTTACACTCCAAGTTTGAATTTAACT…	MNIRVQDYFDHPYIYVDPRETKPFESYTNEQVENIRLLSVTADPTQMARPFGSATYRIQKYPGDLDLQEEFFDCCTMEHVVKKFAKKLQDVVKRINKSKLHYFSEFKAGVDSRYDINIGKIKDGIYTPSLNLTDKIKRLYGKGLLNDKEHETLMRALSNEVLGGDEYDVVNYTLRERKVLRWTDEEVLKGQKKLPKNKIISLSNALKAKSNVKIDMIAYVNDQFVEVTNFYILILINPDSGTLDTINFDFDYLDDQVLGKQYDIQIKDEVQKLYYSNMYYSPFKMVKRMWAYSRSFRMMDDVNTLLPIVGGNISLLYQIVSELNTILRLYEVGKSTPEKTINKRLERLAYNLANVVELDKEMLVNITAVIDSLETYRGQQKAIQMKQFVIKPLKNFING…	hypothetical protein	N.d.	N.d.
3	2535	2969	+	ATGTCTAAAGTTCAATTATATGGAACGCCAATGAGAGGTGGTTGTTGTGGTGGTTGTGAATGCCCTAATTGTGGGTTCAAATTAGGAGGTGTTGTGGCTGGTGTATTAGCTGGTGGAAAAGTATCAAAAAGAAGGAAATCTGTAGCTAAAAAAGGTGGAATTGGTACTAAAGGTGGAGCTAAAAAATCACCTTGGGTAGCTTTCTTACAAAGATATTCTAAAGAACATGGAGTTAAATATAGTGAAGCAATGCAATCTCCTAAAGCCAAGAAAGAATATAGTGCTCTTAAGAAATCTGGTAAAATCCATAAAGTTGGTGGGAGTAAGAGTTCTGGTCATAGAAAAACTACTAAATCTAAAAAATCTATGAAAGGTGGTTCAAAGACTAAGAAATTATCT…	MSKVQLYGTPMRGGCCGGCECPNCGFKLGGVVAGVLAGGKVSKRRKSVAKKGGIGTKGGAKKSPWVAFLQRYSKEHGVKYSEAMQSPKAKKEYSALKKSGKIHKVGGSKSSGHRKTTKSKKSMKGGSKTKKLSEKQLMKELLAM	hypothetical protein	N.d.	N.d.
4	3042	3386	+	ATGAGGGGTATAAAAATTCCGGAATTGTCTAAAAAAATGAGAGAATTGAAAACAAAAGAATTGAAAAAGTTACTGAGATATGAATTAGATGAATCCACTAGCGTAGATTCAGATGAAGAACAAGATGATCCTGGAGTCCCATTTTATTATGAAGAACTAGAAAAATGCAAAACAATGAAAGAACTTTATAAGTTTGCCAGAGAATACGACTTACAAATTCCTCGTATTGATAAAAATGATATCTTTTTAAAGGCTTGTAAAGAGCTGAATAAGAATAATATTTTTGATCCAAATGAGGATATTATTTTTGAGGGGGTCATAATTGACCCCGTGGTAATAGGATAG	MRGIKIPELSKKMRELKTKELKKLLRYELDESTSVDSDEEQDDPGVPFYYEELEKCKTMKELYKFAREYDLQIPRIDKNDIFLKACKELNKNNIFDPNEDIIFEGVIIDPVVIG	hypothetical protein	N.d.	N.d.
5	3658	4395	-	ATGTTATCATTTTTGAATTTAAATAAAGATAGTAAACCGTTTGCAAAAATAGCTGGAGGGAAATTCAAAGGGAAAAAAGCATATGTAAATGAAGAATCTGATAAAGGAAAGAATGAATTAGTTGTACCAGAAGGAAAGTTTGTTCCATATCCTAATCCAATGTATAGAGAAGTCATTTACATTGCTGGACAAAGTGGTAGTGGTAAATCTACATATGCTGCCCAATATATTTATCATTACAAAAAATTATTTCCAAAAAACAAAGTATTTGTATTTTCAAGATTAAAAATGGCAGAAATATTAGTATCTCTAGGATGTATTGAAATACCTATTGATGATGAATTACAAGATATGGATGCAATTAGAGATATTAAAGATGCATTATGTCTTTTTGATGAT…	MLSFLNLNKDSKPFAKIAGGKFKGKKAYVNEESDKGKNELVVPEGKFVPYPNPMYREVIYIAGQSGSGKSTYAAQYIYHYKKLFPKNKVFVFSRLKMAEILVSLGCIEIPIDDELQDMDAIRDIKDALCLFDDIDTIKEKHLRNTVYDIQNDILETGRHNNIYIIVTSHLINGNDKKNTRTILNEAHKVTFFPKSGAYGITYFLKNYIGLPKKQIDNVLEIKSRWITINKGYPLFIFYENGAKTL	DNA packing protein	AAA family ATPase	N.d.
6	4486	4905	+	ATGTTGGGAGGAGATACACCTTATGATTTTGCTGAAAAAAAATATATTACACGAATGAATAAAGATGAGATTAATTACCTTATGACTCCAGTTCCTAAAGCAGTTTATAAAAATAGAAAGAGTCCAATTGATTTACCATTTTTTAATGGAAAAAAACAAGATGCATATGGTCATTTACTAGATAATGTTGAAAAACCTATTTATAAATCTGGAGGACAAAATGTCTATGCTAATTCATGGAATGGTCGAACTTATGGAAAGAAGCCAGCTAAAGCTCAACCTACAGATAGATTAATTTGTGAATTTTGTGGAAAAACATATACACGATCTAATAGATCCACACATAGAAAAACTGAAGTTTGTAAAGCATATCAGAGTATGAATAAAAAGTTGAAAGAT…	MLGGDTPYDFAEKKYITRMNKDEINYLMTPVPKAVYKNRKSPIDLPFFNGKKQDAYGHLLDNVEKPIYKSGGQNVYANSWNGRTYGKKPAKAQPTDRLICEFCGKTYTRSNRSTHRKTEVCKAYQSMNKKLKDVLLRTD	hypothetical protein	N.d.	N.d.
7	5272	5631	+	ATGTCAAATATTACTTATGAATTCAATGAAAATGATGTTATTGTAAATAACAATGGAATGCCTTGTATACAAAGACCTTTTGATAAAGAAGCATTATATAGTCTGCTTGATAAGATGTCTAAAGAACAACTTGACGAATTAATTGAAGATATCAATGATGAAAAAAGATTAAGAGAGTTTAAGGAAGAAAAACTTAAGAAAGTCAGATCAAGAATGAATAGAGAATTGAAAATTTATAAACAAGAACTTGAAAACAAAAAACAACGAATGAAAATGCTTACTGAACAGGAAGAAGAGGAAGAAGAAGAGGAAGAAGAACCACCTAAACCAAAAAAGAAGGTTATTAACCGTAAAAAATAA	MSNITYEFNENDVIVNNNGMPCIQRPFDKEALYSLLDKMSKEQLDELIEDINDEKRLREFKEEKLKKVRSRMNRELKIYKQELENKKQRMKMLTEQEEEEEEEEEEPPKPKKKVINRKK	hypothetical protein	N.d.	N.d.
8	5682	6614	+	ATGTCATTATCTACATTATTTTCACCAAATACGTATAATATTAATTCAAAATCACAAACTCTTAATAACTTACCATCAAATCCAACATCACAAACTAATACATTATGGTCTAACAATGCATATAATCCACCACATTTAATGTTTGGTTCAACTGATTTATCAAATGGTGGAGGTGGTGGTGGTCAAAAAGGAGAGAAAGGTGATAAAGGAGAAACTGGTTCTAATGGATTGAAAGGTGAAACTGGTTCAAATGGATTAAAAGGAGAAACTGGTAGTGGTGATAAAGGTGATAAAGGTGATTCCGGAACTGATGGATTGAAAGGTCAAGCTGGAACTGATGGATTAAAAGGTCAAGCTGGAACTGATGGATTAAAAGGTGATTCTGGAACTGATGGATTA…	MSLSTLFSPNTYNINSKSQTLNNLPSNPTSQTNTLWSNNAYNPPHLMFGSTDLSNGGGGGGQKGEKGDKGETGSNGLKGETGSNGLKGETGSGDKGDKGDSGTDGLKGQAGTDGLKGQAGTDGLKGDSGTDGLKGQTGNDGLKGQAGNDGIKGDKGEPGNDGLKGQTGTQGIKGDPGAKGDPGTSVVLSSGIWTPSVTFSTIFTGITPSTSIYSRIGNIVTFSIFTNATIPANMASGIIYFTVPVASSDFNGNNVIGTASITGNSTGVVQYGILTATASTAGIVLSMKIQASTSISVAIYATGQYFIPPG	collagen-like protein	Collagen triple helix repeat	Collagen triple helix repeat
9	6652	7362	+	ATGTCTGTATCATCATTATTACAACCAAATACTTACAATATTAATAGTAAATCACAATCCCTTTCAAACACACCATCAAATCCAACTTCTCAAACCAATACATTATGGTCTAATAATGCATACAATCCACCACATTTAATGTTTGGTTCATCTGATCTTAATAATGGTACTGGACCATCTGGTCCAAAAGGAGATAAAGGTGATCCTGGTTCAAAAGGAGAAACTGGTAGTCAAGGAATTAAAGGTGATCCTGGAGTTAAAGGTACTACAGGTGGAACAATTGGTTCTGGAACTTATTTTTCAGGAGATTTACCATCATATGTAACAACTGGTGGAACTGAAACATCAATTCCTGAAGTATCAACTGGAACAGTTTCATTTACAACAAAAACATTAGGT…	MSVSSLLQPNTYNINSKSQSLSNTPSNPTSQTNTLWSNNAYNPPHLMFGSSDLNNGTGPSGPKGDKGDPGSKGETGSQGIKGDPGVKGTTGGTIGSGTYFSGDLPSYVTTGGTETSIPEVSTGTVSFTTKTLGGNCNYSSGVFTTTETAAFYVAVTYIGTSVGSLSGSLTLSIFKNGGTAVYNTLVSYSGAGIQMSASLNGIIEMTPSDNIFIGFVNSGGEIQPNASGFTLNIFRI	collagen-like protein	Collagen triple helix repeat	N.d.
10	7384	7938	+	ATGTCTGTTTCAACATTATTTCAACAAAATAATAATAATATTTACAATAAATCAAATACTCTTACAAATACTCCTTCTAATCCAACTGGAAATACTAATACATTATGGTCTAATAGTGGTTTTAATCCACCTCATTTAATGTATGGTGCTTCTGATGTTACAGCAGCAATCAATAATATTGCATTTGAAACCGGTACATTCAACTTACAGTTATCAGGTCCATGGGCATCTCCTTTAACATATGCTGTTTCATATACCAAAATAAATAATCTAGTTAATTTAACTATTCCTACTTATCAAGCTCAAGCAACAACTTTAGCAAGTATTTCATCAATAGTAGGTGCATTACCAACAAATTTAAGACCAGTTAATAATCCTGAAATTGATTTTGAGATATTT…	MSVSTLFQQNNNNIYNKSNTLTNTPSNPTGNTNTLWSNSGFNPPHLMYGASDVTAAINNIAFETGTFNLQLSGPWASPLTYAVSYTKINNLVNLTIPTYQAQATTLASISSIVGALPTNLRPVNNPEIDFEIFVLDNGTRTTNPGLITLLSNGQILIYKDNNLGQFTVGSGGSGFNPFSITYMI	minor virion protein	N.d.	N.d.
11	7974	8501	+	ATGAAAGAGCTGAAATATTATGAAAAAGTAGCATTATCTAATTTTGATATACTTGAAATGCTTGATAATAAAGCTGAAATAGTATTGTATCCTAATCTAATTAAATATGAAACCATAGATGATGTACTTGGTCCTTATGGTGCATGTGTTTTATTGTTTGAAGCAAAAAAGAATTATGGTCATTGGTGTTGTTTATTCAAAAGAGAAGATAATTCAATAGAATTTTTCAATAGTTATGGTGGTTATCCTGATAATAGTTTGAAATACATTCCACTACATTACAGAGAAGTTTCAAATCAATACTATCCATATTTATCTTTATTACTCTTAAAATATCCACATAAATTGTATTACAATGAATTCAAATTCCAAAAAAGAGCTAATGATATTAGAACATGT…	MKELKYYEKVALSNFDILEMLDNKAEIVLYPNLIKYETIDDVLGPYGACVLLFEAKKNYGHWCCLFKREDNSIEFFNSYGGYPDNSLKYIPLHYREVSNQYYPYLSLLLLKYPHKLYYNEFKFQKRANDIRTCGRWCVLRLLLKHLDIYEFKKYVDDMCSYYKVTPDELVTMITI	cysteine protease	N.d.	N.d.
12	8740	9219	+	ATGGAAATATTTACAGAATTGAGTAAGGAAGAACTAAAAGAATCAATTGATAAAATTTCTGATACTCTATCAGAAGAACATAAAACACTACTTAATTTATGTTTAGAAAATTTATTGAAACAAAATGAACAACTTAAACAAAATTATAATTTATTAAAAAAAAATAGTGAAATAAATAATAATAGTTCAGAAAAAATATATGGAAGTAAAATTAGAGAATTAAATATGGAAACGAATAGATTAAATTATGAAGTTGAAGATTTAAAAGTAGAAAATAAACAGTTGAAAAAAATATTAACATTAAAATCAAAATTATGTGATGAAAAACTTAATAAAATTAATGACATAAAAAAAATGAATCAAAAAATTTTTGAATTAGAAAAAGAACATGCTGATATT…	MEIFTELSKEELKESIDKISDTLSEEHKTLLNLCLENLLKQNEQLKQNYNLLKKNSEINNNSSEKIYGSKIRELNMETNRLNYEVEDLKVENKQLKKILTLKSKLCDEKLNKINDIKKMNQKIFELEKEHADIELRINETNNEINSIFDIDNYNSDIEC	hypothetical protein	N.d.	N.d.
13	9216	9896	-	ATGCCTAAATATACAGATGATGATATTTTTGATGATGGAGCTCCTCAAGTAGCTAAAGGTTTTGATAGAGGTATTGATTATCTTGATATTGCTGCTAAATTAAAAAAAGGATTAAAAAAGAATTACAAAGTTTTACAAGACACAGAATCAACTGCTAATGCTAAAAGATTTGCTGGCTCAAGAGTTATTTATATTATTATTGCACTACTACAACTAAAAAATTGTTCTAGGATTTCAGAAGCTATTGTTGCTACAAAGAAATTTTCAGTAAGTAAAAATCTTAATGAAAGAGTTGTAGTAAAAATAGCTAAGTCAGAAAAAGATTTGATAGATAGAAAAACTAAAGATAAAATTCATACTAAACCTAGATATCGTGATATGGTATTTCCTGTAGATTTA…	MPKYTDDDIFDDGAPQVAKGFDRGIDYLDIAAKLKKGLKKNYKVLQDTESTANAKRFAGSRVIYIIIALLQLKNCSRISEAIVATKKFSVSKNLNERVVVKIAKSEKDLIDRKTKDKIHTKPRYRDMVFPVDLVDTKIFKYIVKTKYWTKFCEFDSPRKRVLDFLLGHYECNTHSLRYAGINYLLNVEKRDMNVVAKFVGHANVNQLVLYTQTKALDEIFDRKIVV	putative integrase	DNA breaking-rejoining enzyme	DNA breaking-rejoining enzyme
14	9983	10471	+	ATGTCGTTTAATAAGGATGAATTTGTGGCTTTTGTAAATGCCATTGCTATGCCAATTGAAATGAAAAATAAGATTCAGTCATACATTGAATCTCTTTTGAATGAATTAGAAAATGTCAAAAAGAGTAAAAATGATTTGAGAATTTCATTACAAACTAGTATGAATGATGCTAATGTATTGTATCATAGACAAAATAATGAATTAAAACAAAAATTGAATGAAATAACAGATGAATTAAATGAATATAAATATGAAAATAAGAAACTTCAAAAAGAAAATACATCTATTCAACAAATTTATGTAGCAAAATTCTATGAATTGAACAACATGAATAAAATGTATAAGAAAATGCTAGATCTCCAAACTCAAATGAATGAATTGAAATCCAAAAAAGATATT…	MSFNKDEFVAFVNAIAMPIEMKNKIQSYIESLLNELENVKKSKNDLRISLQTSMNDANVLYHRQNNELKQKLNEITDELNEYKYENKKLQKENTSIQQIYVAKFYELNNMNKMYKKMLDLQTQMNELKSKKDIFEEQFMILENEHPTFLEKNQPIISEEEDD	hypothetical protein	SH3_and_anchor super family	N.d.
15	11176	11634	+	ATGAGTAATATGTATTGTGGTATTGGGAAAGTTCCAAAAGGAAAAGAAAGAGGAACACCAGAACATTGTTTCCAATCAAATCAAATAAGATATTATGGAATCAAAAAAATAGATAAAAGTCTATTAGAAAAACCAAAAAAGAAAAGATTGAGTCTCATAAAAGAACAAACAAAACTAAATAATCTTCTAGAAAAAGGTAAAAGAATGGTAAAAGAAGCAAATAAATTGAAATCAATCATAAATGATCCAGAATCATCTAAAACTGAAATAAGAAATGCAAAAAAGAAATTAGAAAAGATTGTTGCAAAGAAAAATAAATTTGTACTAGAATTAAAACAACAGAGACAAGTAGTTGATGAGCTTCTAGAAGAAGAAAGAGAAAAAGAAAAAGCAGAGAGA…	MSNMYCGIGKVPKGKERGTPEHCFQSNQIRYYGIKKIDKSLLEKPKKKRLSLIKEQTKLNNLLEKGKRMVKEANKLKSIINDPESSKTEIRNAKKKLEKIVAKKNKFVLELKQQRQVVDELLEEEREKEKAERKAEKAKKNKKKSSTKTKKK	hypothetical protein	N.d.	N.d.
16	12076	14415	+	ATGAGCAAAACACAAAAAACTACTGTAAAAGCCAAAAAAGCTAAAAGAATTCCAGTAATAGAACTAGTAGAAGCTATTAGTTCAAAAAATCTGAAAAGATTATTATCAGCTGAAGGGTTGGATGAAGTAACACGAATACAATTAAGTTTGTATTATAGGAAAATTTTCAAAACAACTTCAAATCCTTTGAATAATGATGAAGTTGGATTTATTAAAGTCAAATACTTTCATTCTGATAAATTAGAAGATACTGGAAGAGTATATGCTGAAAAAGGAAGAAGTCTTCAATCCTTTAAAAAAGCCATTAGAGCTTTCATTAACAATGGTATTAATCTTGATATTGATATGAAAAACTCTCATCCAACATTAATTACACAGTATTGTAAAAAAAATAAAATA…	MSKTQKTTVKAKKAKRIPVIELVEAISSKNLKRLLSAEGLDEVTRIQLSLYYRKIFKTTSNPLNNDEVGFIKVKYFHSDKLEDTGRVYAEKGRSLQSFKKAIRAFINNGINLDIDMKNSHPTLITQYCKKNKILCPFLDDYVRRREKRLEDVMVFHKISRDQAKELILRLCYLGSYKIPNDDGTSYKPKKTLEFLEKFKEEAEIIADRIAKKEKELYAKIKDNDDCKNKKAVILSVLAQQLEHSCLMEMYNFFTSKKIRVSTLCFDGMLINGINGNISDLLRECENFVYEQINYKINLEEKPMEHKLKFEVPIFSDYVDSDSDCQIKLFELVGKNKFKFCNGVLWVFDDQTGMFENSNHVVFRYLKRYKEYFNFIISTDDDGNHKTKNYATDEVLRKKI…	DNA replication protein	VirE super family	Helicase, superfamily 3, DNA virus
17	14476	14817	+	ATGGAAAAAAAAGAATATTTGAAAAAATATTATGAAGAAAATAAACCAAAGATTAAAAAATATTACAGTAAAAAAATAGAGTGTCCTATTTGTGGTGCTCTATATACTAGAAGTAATGTAACAAATCACAAAAAAAGTAAAAAACATATTAAAGCAATAAATAATGATCTTGAAGGTAATTACATTAAATTAAAAAAAGATATGAAAATGCTTGTAAATATTGAACAAAAATATCAAAAAATAAAAGAATATAATAATACCCTTCATAATTATGAAGATGAATTCAAAAAATTAAAAGAAAAATACAGAAATCTTAAGAAAATGCTTGAGATAGAAGATTGA	MEKKEYLKKYYEENKPKIKKYYSKKIECPICGALYTRSNVTNHKKSKKHIKAINNDLEGNYIKLKKDMKMLVNIEQKYQKIKEYNNTLHNYEDEFKKLKEKYRNLKKMLEIED	hypothetical protein	N.d.	N.d.
18	awq	15223	-	ATGGATGATCTATTACAAACAGAACTCATTGCTTATAATGCTCTCAGTATTATAGGCAAAGAAATGGGTAATGATATAACTAAAAAAATAATGATCAAGTTTTTTATATTTATTTTTATACTACTTTTAATATTACTAATATTATTTTTCTTTATGATTAAATACATTAATCATAAATGTCATAAATGTGATAAATGTCATAAAAATGAAATAACTTCCATACCAAATTCACTAATTATAAAAGAAACTAATAACACACAAAAAGATTATCCATCAAATTTTGGCTTTGTTGAGTTCCCAAGCGAATTATTAGGTTATAATCCTAAAAAATTTGATAATTATGCGTATATTCACTAA	MDDLLQTELIAYNALSIIGKEMGNDITKKIMIKFFIFIFILLLILLILFFFMIKYINHKCHKCDKCHKNEITSIPNSLIIKETNNTQKDYPSNFGFVEFPSELLGYNPKKFDNYAYIH	transmembrane protein	hypothetical protein	transmembrane protein
19	15250	15654	-	ATGGCAGCAGTTCAAGGTAAAACTAAAAAAGTTAAAAGAGATGAGTATGACATTACAGAAGATGAAAATATAATTCCATTTGATGAATTAGCAGCAGGTTTTGAAAAACTTTATGTAGAAAATGAAGAACATAAATTACAAATTGCAGATTTAGAAGAACATTTATTAGCTGAAACTGATATCAAAAATTTTCTTGTATCAGATGCATCAAGATTAAAAAGAGAAAATATGATTCTTAAGAAAAAATTTGAAACAATAGCACCTAAAACAAACTTTAAAAGTATTATGTTAAATGCATGGAATAAAAATACTGAAGAAGAGAAAAAGAAGATTAAAGAAAAATATGTACGTTATCGAGCACAGGCAATGGAAGATTATAAAAAATTATATGACAATATC…	MAAVQGKTKKVKRDEYDITEDENIIPFDELAAGFEKLYVENEEHKLQIADLEEHLLAETDIKNFLVSDASRLKRENMILKKKFETIAPKTNFKSIMLNAWNKNTEEEKKKIKEKYVRYRAQAMEDYKKLYDNIQ	hypothetical protein	N.d.	N.d.
20	15678	16250	-	ATGGATTTAAGATTACAACAAAAAATATTAAAATATCAACAAGTAAGAAAATATTATGTAGAAGATGGATATACTATTGATGAAGCATGTAAAAAAGTTAAAATAAATAAGTGTACTTTTTATAATTACAGGAAACTACTAAAAGAAAATAATTTACTTGAAATAGTTGAAAAAAATGATAATATCAACAATATATTAAGTTCAGAAGTATTAAATAAAAAGAAAATACAGTCAAAAAAAACTACACCTAAAAAAAAATCAACTAAGAAAGTTGTAAAAACTAGTAAAAAAACAAAACCTAGAGTTTATGATGATCTTTTTACAGAAAAAAGAGATAGTGATGATGAAGAATATATTAAAGAAACTGTTAATCAATCATTTGAAATACCAAGATTAACA…	MDLRLQQKILKYQQVRKYYVEDGYTIDEACKKVKINKCTFYNYRKLLKENNLLEIVEKNDNINNILSSEVLNKKKIQSKKTTPKKKSTKKVVKTSKKTKPRVYDDLFTEKRDSDDEEYIKETVNQSFEIPRLTESSEDELEEIDVNADVEDQYGGNQLFMSVSEMPTKENMKSYKKKTLRQMLNDVYSKK	putative IS3 family transposase A protein	N.d.	N.d.
21	16705	17844	+	ATGATGTCATATGGTCATTCAATTAAGGATTGTCAAGAACCTGACACAGTTTATTATGATATTTTGATTCCATTTAAACCAAATGATCAAGGTTTTAGTCCAGCTATTTTTCAAGCACAATTAACACAACCTATTGTTCATAATCCCAGTGAATATTTTCTTAGTGTTGTACGTTTTAGTATTCCTACACAAAATATTCCTTTAACTATTCCACAAATACAACCATATCCCAATACTAATGTAAATAATACTATTTATTCAGTATCAATTGGGTATAATGGTACATATTCTTCTCAAAATTTTGTTCAATATGATCCAAGTTTAACTTCTCCTAATATTCCTGTTCCAAATGCACCAACAGTTACTAGTCCTAATGTTGAAGTCACACCTTATTATTAT…	MMSYGHSIKDCQEPDTVYYDILIPFKPNDQGFSPAIFQAQLTQPIVHNPSEYFLSVVRFSIPTQNIPLTIPQIQPYPNTNVNNTIYSVSIGYNGTYSSQNFVQYDPSLTSPNIPVPNAPTVTSPNVEVTPYYYIYDYSTFLQMINTALENAFNEITAPVGADAPFFFYDSNTEKISLIAQAAYYDRTLTTPIEIYCNVNLFTFFDSIKHIGLGYNTPSGRDILFDVRFLGNNYYQDPETAPSYPPEFIQMQQEYPTLSNWNAVKTIQLVSNLLPINKESIPSFRNSNVGIINAQGILADFVPLVTNGPEARISIDFVATGPWRLIDMFGSVPISMVDLYVYWTDQTGGQYLINIPPGRILTCKLVFIKKSLSKYLVNEK	minor virion protein	N.d.	N.d.
22	17868	18965	+	ATGTCTAATTCAGCTATTCCTCTTAATGTTGTAGCAGTTCAAGAACCTAGACTTGAACTTAATAATGAAAGAACTTGGGTTGTTGTTAAAGGAGGTCAACAAGTCACCTATTATCCTTTTCCTTCAACTTCATTCAGTTCTAATCAATTCAATTTTATTTGTAATCCTCCTTCTGCACAAACAGTACTTGATAGACTTGTTTTTATTCAAGTTCCCTATGATATCACTTTTACTGCCAATCCATCTCATGCAGGTATAACTGACAATTTACTTCAACCTGGTCGTGATGCATTCCGTGCATTCCCTATTAGTTCTATTACTAATACTCTCAATGCCACTATAAATGGTTTCCCTGTGAATATTGAACTTGCACAAATTATTCATGCACTTAGTCGATAT…	MSNSAIPLNVVAVQEPRLELNNERTWVVVKGGQQVTYYPFPSTSFSSNQFNFICNPPSAQTVLDRLVFIQVPYDITFTANPSHAGITDNLLQPGRDAFRAFPISSITNTLNATINGFPVNIELAQIIHALSRYHTPLKVKNGWMSMQPSFEDNYQSYRDADGANNNPLGVFTSAAGLSELPRGSYTMNVVTNTTTTARITGVLYEQVFLPPFLWDGEQAGGLANLTSLTFNWVLNNNLARIWSHSDITNDVSGNSTIGSMNISFQQPSMYLGFVTPRLNIPIPPRITYPYFKLSRYTTQFQNTLAPNASSTFKSNVVQLDSIPRKLYLFVKQSDNVIYQNLNNQITTPDVFLQINNLNLTQQGILS	capsid protein	N.d.	N.d.
END_ANNOTATION
N.d.: Not determined
